# Supplementary material for: The Luria-Nebraska Neuropsychological Battery Neuromotor Tasks: From Conventional to Image-Derived Measures
Source: Brain Sci. 2022 Jun 8;12(6):757. doi: 10.3390/brainsci12060757 (PMC9221253; doi:10.3390/brainsci12060757)
Supplement: Supplementary file 1 [file brainsci-12-00757-s001.zip]

Archive with 1 entries (1 files):
- brainsci-1714990-supplementary.pdf
